# Supplementary material for: Microbiome of the Queensland Fruit Fly through Metamorphosis
Source: Microorganisms. 2020 May 26;8(6):795. doi: 10.3390/microorganisms8060795 (PMC7356580; doi:10.3390/microorganisms8060795)
Supplement: Supplementary file 1 [file microorganisms-08-00795-s001.xlsx]

## Sheet: 16s_OTU Table_metamorphosis
#OTU ID	S75-16s	S94-16s	S85-16s	S92-16s	S93-16s	S74-16s	S95-16s	S88-16s	S86-16s	S78-16s	S79-16s	S87-16s	S96-16s	S82-16s	S77-16s	S83-16s	S90-16s	S84-16s	S91-16s	S81-16s	S80-16s	S73-16s	S89-16s	S76-16s	Domain	Phylum	Class	Order	Family	Genus	Species
OTU_1	1984.42	773.58	1.26	41.12	5.02	2823.42	62.52	16.38	2.6	4488.62	13115.5	2.82	27.62	45.1	1025.26	4306.88	2.74	6017.04	1.36	2344.64	5730.88	13763.5	118.84	425.12	Bacteria	Proteobacteria	Alphaproteobacteria	Rhodospirillales	Acetobacteraceae	Swaminathania	0
OTU_2	0.38	10455.6	13843.7	13660.5	13706.6	28.82	132.68	12941.1	9006.32	4150	4.4	31.3	13552.4	11780.2	9170.56	110.18	13886	490.94	13956.1	9206.92	25.92	3.66	13731.7	3.46	Bacteria	Proteobacteria	Gammaproteobacteria	Enterobacteriales	Enterobacteriaceae	0	0
OTU_4	0	4.88	0	0	0	0	29.06	0	0	0	0	0	0.38	0	0	0.3	0.56	0	0	0	0	0	0	0	Bacteria	Firmicutes	Bacilli	Bacillales	0	0	0
OTU_5	0	68.8	6.62	6.88	16.68	0	0.76	6.3	124.32	0	0	0	18.18	0	0	0	8.78	0	1.84	0.32	0	0	1.12	0	Bacteria	Proteobacteria	Gammaproteobacteria	Enterobacteriales	Enterobacteriaceae	0	0
OTU_6	976.54	865.1	1.6	95.4	1.44	0.82	0	6.9	1.18	1694.94	1	2.26	0	1.1	3235.96	7592.02	1.08	6555.62	0.44	1026.02	1.86	2.14	1.94	13071.6	Bacteria	Proteobacteria	Gammaproteobacteria	Enterobacteriales	Enterobacteriaceae	Erwinia	0
OTU_8	0	0.28	0.46	0	0	0	0	0	0	0	0	0	0	0	0	0	0	0	0	0	0	0	0	0	Bacteria	Proteobacteria	Alphaproteobacteria	Rhizobiales	0	0	0
OTU_10	0	1689.16	117.02	62.44	242.96	0	10.22	47.02	4362.74	0	0	11632.7	348.48	0.66	0	0.54	76.76	0	27.7	0	0	0	39.12	0	Bacteria	Proteobacteria	Gammaproteobacteria	Enterobacteriales	Enterobacteriaceae	Providencia	0
OTU_12	0	0	0	0	0	0	0.8	0	0	0	0	0	1.06	0	0	0	0	0	0	0	0	0	0	0	Bacteria	Firmicutes	Bacilli	Bacillales	Bacillaceae	Bacillus	cereus
OTU_13	7519.08	0.34	0	0	0.84	0.74	0	0.88	0.62	11.26	0.9	1.38	0	1.4	40.56	676.78	2.9	284.72	0	167.1	1.22	1.46	0	113.6	Bacteria	Proteobacteria	Alphaproteobacteria	Rhodospirillales	Acetobacteraceae	Acetobacter	0
OTU_14	1	1.72	0	0	0	3246.22	0.42	0.42	1.7	3.92	0.56	0	0	0.66	2.16	0	0	0	0	0.8	3444.82	0.74	3.54	1	Bacteria	Proteobacteria	Gammaproteobacteria	Enterobacteriales	Enterobacteriaceae	0	0
OTU_16	1849.88	0.98	0	1.96	0.44	134.1	0	0	0	2157.72	755.84	0	0	2.24	255.22	1080.32	2.18	572.56	0.5	406.02	1.6	8.2	0	86.76	Bacteria	Proteobacteria	Alphaproteobacteria	Rhodospirillales	Acetobacteraceae	Gluconobacter	0
OTU_18	0	0	0	0	0	0	0	0	0	0	0	0	0	0	0.56	0	0	0	0	0	0	0	0	0	Bacteria	Firmicutes	Bacilli	0	0	0	0
OTU_20	859.96	0	0	0	0	1702.58	0	1.04	0.48	6.18	4.14	0	0	1.24	64.94	2.34	0	0.62	0.38	381.3	2.62	211.5	0	219.5	Bacteria	Proteobacteria	Alphaproteobacteria	Rhodospirillales	Acetobacteraceae	0	0
OTU_23	0	0	0	0	0	0	0	0	0	1424.42	0	0	0	0	0	0	0	0	0	0	0.26	0	0	0	Bacteria	Bacteroidetes	Flavobacteriia	Flavobacteriales	Weeksellaceae	Wautersiella	0
OTU_26	0.56	0	0	0	0	0.86	0	0	0	0.34	0.3	0	0	0	1.92	1.84	0	0	0	0	0	0.26	0	0	Bacteria	Actinobacteria	Actinobacteria	Actinomycetales	Propionibacteriaceae	Propionibacterium	acnes
OTU_30	0	0	0	0	0	0	0	0	0	0	0	0	0	0	0	0.8	0	0.2	0	0	0	0	0	0	Bacteria	Actinobacteria	Actinobacteria	Actinomycetales	Streptomycetaceae	Streptomyces	0
OTU_31	0	0	0	0	0	0	0	0	6.9	0	0	0	0	0	0	0	0	0	0	0	0	0	0	0	Bacteria	Proteobacteria	Gammaproteobacteria	Enterobacteriales	Enterobacteriaceae	Morganella	0
OTU_33	0	2.98	1.66	3.88	1.6	0	3.22	0.38	3.66	0	0	0.7	14.3	0	0	0	0	0	0.6	0	0	0	0.52	0	Bacteria	Proteobacteria	Alphaproteobacteria	Sphingomonadales	Sphingomonadaceae	Sphingomonas	0
OTU_34	0.22	0	0	0	0	0	0	0	0	0.4	0.1	0	0	0	22.58	150.44	0	57.74	0	69.6	0	0	0	0.26	Bacteria	Proteobacteria	Gammaproteobacteria	Xanthomonadales	Xanthomonadaceae	0	0
OTU_36	0	0	0	0.96	0	89.02	156.38	8.82	3.62	0	0	37.72	0	0.98	0.48	0	0	0	0	0.46	106.26	0	6.14	0	Bacteria	Proteobacteria	Gammaproteobacteria	Enterobacteriales	Enterobacteriaceae	0	0
OTU_37	0	1.28	0	0.96	0	0	2.08	0	0.54	0	0	0	1.42	0	0	0	0	0	0	0	0	0	0	0	Bacteria	Proteobacteria	Alphaproteobacteria	Caulobacterales	Caulobacteraceae	0	0
OTU_42	0	0	0	0	0	0	0.26	0	1.2	0	0	0	0.32	0	0	0	0	0	0	0	0	0	0	0	Bacteria	Proteobacteria	Alphaproteobacteria	Sphingomonadales	Sphingomonadaceae	Sphingobium	0
OTU_49	670.2	0	0	0	0	0.5	0	0	0	1.52	0.24	0	0	0.82	1.4	32.36	0	2.38	0	12.04	0.24	0	0	16.46	Bacteria	Proteobacteria	Alphaproteobacteria	Rhodospirillales	Acetobacteraceae	Acetobacter	0
OTU_54	53.86	0.32	0	0	0	0	0	0	0	6.64	0.56	0	0	0	110.7	0	0.6	0	0	25.28	0.12	0	0	40.08	Bacteria	Proteobacteria	Alphaproteobacteria	Rhodospirillales	Acetobacteraceae	Acetobacter	0
OTU_57	0	0	0	0	0	0	0	0	0	0	0	0	0	0	0	0	0	0	0	0	0	0.22	0	3.14	Bacteria	Proteobacteria	Alphaproteobacteria	Rhizobiales	Bradyrhizobiaceae	Afipia	0
OTU_62	0	0	0	0	0	0	0	0	0	0	0	0	0	0	0	0	0	0	0	0	0	0.26	0	0	Bacteria	Proteobacteria	Betaproteobacteria	Burkholderiales	Burkholderiaceae	Burkholderia	0
OTU_86	0	0	0	0	0	0	0	0	0	0	0.38	0	0	0	0	0	0	0	0	0	0	0	0	0	Bacteria	Proteobacteria	Betaproteobacteria	Neisseriales	Neisseriaceae	0	0
OTU_90	0	0	0	0	1.82	0.28	0	0	0	0	0	0	0	0	0	0	0	0	0	0	0.48	0	0.5	0	Bacteria	Proteobacteria	Gammaproteobacteria	Enterobacteriales	Enterobacteriaceae	Erwinia	dispersa
OTU_106	12.96	0	0	0	0	2.62	0	0	0	25.96	101.62	0	0	0.5	30.46	4.46	0	0.76	0	5.58	0.18	2.46	0	1.26	Bacteria	Proteobacteria	Alphaproteobacteria	Rhodospirillales	Acetobacteraceae	0	0
OTU_116	0	0	0	0	0	0	0	0	0	0	0	0	0	0	0	27.28	0	0.14	0	0	0	0	0	0	Bacteria	Actinobacteria	Actinobacteria	Actinomycetales	Nocardiopsaceae	Prauseria	0
OTU_144	0	0	0	0	0	0	0	0	0	0	0	0	0	0	0	0	0	1	0	0	0	0	0	0	Bacteria	Proteobacteria	Alphaproteobacteria	Sphingomonadales	Sphingomonadaceae	Sphingomonas	0
OTU_153	0	0	0	0	0	0	0	0	0	0	1.1	0	0	0	0	0	0	0.44	0	0	0	0	0	0	Bacteria	Proteobacteria	Alphaproteobacteria	Rhizobiales	Bradyrhizobiaceae	Bradyrhizobium	0
OTU_172	0	5.92	0	0.98	0	0	5.96	0	2.24	0	0	0	1.92	0	0	0	1.12	0	2.5	0	0	0	0	0	Bacteria	Proteobacteria	Alphaproteobacteria	Caulobacterales	Caulobacteraceae	0	0
OTU_194	0	0	0	0	0	0	0.06	0	0	0	0	0	0	0	0	0	0	0	0	0	0	0	0	0	Bacteria	Firmicutes	Bacilli	Bacillales	Staphylococcaceae	Staphylococcus	0
OTU_217	1.32	0	0	0	0	0	0	0	0	0	0	0	0	0	0	0	0	0	0	0	0	0	0	0	Bacteria	Proteobacteria	0	0	0	0	0
OTU_235	0	0	0	0	0	0	0	0	0	0	0	0	0	0	0	0	0	0.22	0	0	0	0	0	0	Bacteria	Proteobacteria	Betaproteobacteria	Burkholderiales	Oxalobacteraceae	Ralstonia	0
OTU_244	0	0	0	0	0	0	0	0	0	0	0	0	0.18	0	0	0	0	0	0	0	0	0	0	0	Bacteria	Proteobacteria	Alphaproteobacteria	Sphingomonadales	Sphingomonadaceae	Sphingomonas	yabuuchiae
OTU_254	0	0	0	0	0	0	0.16	0	0	0	0	0	0	0	0	0	0	0	0	0	0	0	0	0	Bacteria	Proteobacteria	Alphaproteobacteria	Sphingomonadales	Sphingomonadaceae	Sphingobium	0
OTU_281	0	0	0	0	0	0	0.3	0	0	0	0	0	0	0	0	0	0	0	0	0	0	0	0	0	Bacteria	Bacteroidetes	Bacteroidia	Bacteroidales	Bacteroidaceae	Bacteroides	0
OTU_288	0	0.42	0	0	0	0	0	0	0	0	0	0	0	53.14	2.94	0	2.62	0.5	0	0	0	0	0	0	Bacteria	Proteobacteria	Gammaproteobacteria	Enterobacteriales	Enterobacteriaceae	0	0
OTU_299	0	0	6.86	0	0	0	0.5	0	0	0	0	0	0	0	0	0	0	0	0	0	0	0	0	0	Bacteria	Proteobacteria	Betaproteobacteria	Burkholderiales	Comamonadaceae	Delftia	0
OTU_306	49.64	0	0	0	0	1.08	0	0	0	3.76	4.08	0	0	0.28	16.44	3.6	0	1.64	0	6.36	0	0.62	0	0.98	Bacteria	Proteobacteria	Alphaproteobacteria	Rhodospirillales	Acetobacteraceae	0	0
OTU_313	0	0	0	7.72	0	0	0.16	0	0.44	0	0	0	0.14	0	0	0	0	0	0	0	0	0	1.56	0	Bacteria	Proteobacteria	Gammaproteobacteria	Enterobacteriales	Enterobacteriaceae	0	0
OTU_318	0	31.26	1.72	4.78	1.56	0	0	1.92	20.18	0.62	0	1.48	4.42	3.92	3.66	0	0.96	0	0.58	5.2	0	0	1.28	0	Bacteria	Proteobacteria	Gammaproteobacteria	Enterobacteriales	Enterobacteriaceae	0	0
OTU_319	0	0	0	0	0	54.04	89.06	5.8	0.5	0	0	6.32	0	0	0	0	0	0	0	0	28.16	0	0	0	Bacteria	Proteobacteria	Gammaproteobacteria	Enterobacteriales	Enterobacteriaceae	0	0
OTU_325	0	0	0	0	0	0	0	0	0	0	0	0	0	0	0	0	0	0.2	0	0	0	0	0	0	Bacteria	Proteobacteria	Alphaproteobacteria	Rhodobacterales	Rhodobacteraceae	Paracoccus	0
OTU_382	0	0	0	0	0	1.38	0	0	2.64	0	0	0	0	0	0	0	0	0	0	0	0	0	0	0	Bacteria	Proteobacteria	Gammaproteobacteria	Oceanospirillales	Halomonadaceae	0	0
OTU_416	0	0	0	0	0	0.7	0	0	0	0	0	0	0	0	0	0	0	0	0	0	0	0	0	0	Bacteria	0	0	0	0	0	0
OTU_418	0	0	0	0	0	0	0	0	0	0	0	0	0	0	0	0.18	0	0	0	0	0	0.2	0	0	Bacteria	0	0	0	0	0	0
OTU_422	0	0.32	0	0	0	0	0	0	0	1.28	0	0	0.22	2107.14	0	0.48	0.48	0	0	0	0.16	0.46	0.54	0	Bacteria	Proteobacteria	Gammaproteobacteria	Enterobacteriales	Enterobacteriaceae	0	0
OTU_432	2.42	0	0	0	0	0	0	0	0	0	0	0	0	0	0	0.42	0	0	0	0	0	0	0	0	Bacteria	Actinobacteria	Rubrobacteria	Rubrobacterales	Rubrobacteraceae	Rubrobacter	0
OTU_436	0	0	0.44	0	0	0	0	0	0	0	0	0	0	0	0	0	0	0	0	0	0	0	0	0	Bacteria	Proteobacteria	Betaproteobacteria	Burkholderiales	Alcaligenaceae	Achromobacter	0
OTU_471	0	0	0	0	0	0.24	0	0	0	0	0	0	0	0	0	0	0	0	0	0	0	0	0	0	Bacteria	Proteobacteria	Alphaproteobacteria	Rhizobiales	Bartonellaceae	0	0
OTU_495	0	0	0	0.96	0	0	0	0	0	0	0	0	0	0	0	0	0	0	0	0	0	0	0	0	Bacteria	Proteobacteria	Gammaproteobacteria	Enterobacteriales	Enterobacteriaceae	0	0
OTU_504	0	0	0	0	0	0	0.34	0	0	0	0	0	0.1	0	0	0	0	0	0	0	0	0	0	0	Bacteria	Firmicutes	Bacilli	Bacillales	Staphylococcaceae	Staphylococcus	aureus
OTU_531	0	0	0	0	0	0	0.14	0	0	0	0	0	0	0	0	0	0	0	0	0	0	0	0	0	Bacteria	[Thermi]	Deinococci	Deinococcales	Deinococcaceae	Deinococcus	0
OTU_534	0	0	0	0	0	0	0.2	0	0	0	0	0	0	0	0	0	0	0	0	0	0	0	0	0	Bacteria	Proteobacteria	Epsilonproteobacteria	Campylobacterales	Helicobacteraceae	Helicobacter	pylori
OTU_537	0	0.48	0	0	0	0	0	0	0	0.38	0	0	0	0	0	0	0	0	0.42	0	0	0	0	0	Bacteria	Firmicutes	Bacilli	Lactobacillales	Leuconostocaceae	Leuconostoc	mesenteroides
OTU_540	0	0	0	0	0	0	0	0	0	0	0	0	0	0	0	0.7	0	0	0	0	0	0	0	0	Bacteria	Proteobacteria	Alphaproteobacteria	Rhizobiales	Methylobacteriaceae	0	0
OTU_544	0	0	0	0	0	0	0	0	0	0	0	0	0	0	0	0	0	0.56	0	0	0	0	0	0	Bacteria	Actinobacteria	Actinobacteria	Actinomycetales	Microbacteriaceae	Microbacterium	0
OTU_575	0	92.56	10.02	9.76	13.98	0	0	3.84	162.46	11.2	0	1.3	21.78	0	10.24	0.24	10.14	1.88	2.26	12.6	0	0	1.54	0	Bacteria	Proteobacteria	Gammaproteobacteria	Enterobacteriales	Enterobacteriaceae	0	0
OTU_582	0	0	0	0	0	0	0	0	0	0	0	0	0.1	0	0	0	0	0	0	0	0	0	0	0	Bacteria	Proteobacteria	Gammaproteobacteria	Enterobacteriales	Enterobacteriaceae	0	0
OTU_586	0	0.38	0	0	0	0	0.22	0	0	0	0	0	0	0	0	0	0	0	0	0	0	0	0	0	Bacteria	Proteobacteria	Alphaproteobacteria	Caulobacterales	Caulobacteraceae	0	0
OTU_631	0	0	0	0.96	0	42.92	82.5	4.64	1.06	0	0.34	8.74	0.22	0	0	0	0	0	0.48	0	658	0	1.06	0.68	Bacteria	Proteobacteria	Gammaproteobacteria	Enterobacteriales	Enterobacteriaceae	0	0
OTU_636	0	0	0	0	0	0	0	0	0	0	0	0	0	0	0	1.2	0	0	0	0	0	0	0	0	Bacteria	Actinobacteria	Actinobacteria	Actinomycetales	0	0	0
OTU_645	0	0	0	0	0	0	0	0	1.08	0	0	0	0	0	0	0	0	0	0	0	0	0	0	0	Bacteria	Proteobacteria	Gammaproteobacteria	Enterobacteriales	Enterobacteriaceae	0	0
OTU_651	0	0.34	0	0	0	0	0	0	0	0	0	0	0.08	0	0	0	0	0	0	0	0	0	0.54	0	Bacteria	Actinobacteria	Actinobacteria	Actinomycetales	Microbacteriaceae	0	0
OTU_676	0	0	0	0	0	0	0	0	0	0	0.78	0	0	0	0	0	0	0	0	0	0	0	0	0	Bacteria	Bacteroidetes	Bacteroidia	Bacteroidales	Rikenellaceae	0	0
OTU_677	1.26	2.62	5.74	100.74	7.02	5837.82	13421.6	954.18	292.9	0.98	0.2	2272.56	5.42	0.6	2.06	0.98	3.1	0.26	4.88	2.2	3988.22	0.18	89.18	0.78	Bacteria	Proteobacteria	Gammaproteobacteria	Enterobacteriales	Enterobacteriaceae	0	0
OTU_680	0	0	0	0	0	0	0	0	0.62	0	0	0	0	0	0	0	0	0	0	0	0	0	0	0	Bacteria	Proteobacteria	Gammaproteobacteria	Enterobacteriales	Enterobacteriaceae	0	0
OTU_683	0	0	0	0	0	1.14	0	0	0	0	0	0	0	0	0	0	0	0	0	0	0	0	0	0	Bacteria	Firmicutes	Bacilli	Bacillales	Staphylococcaceae	Staphylococcus	pettenkoferi
OTU_684	0	0	0	0	0	0	0	0	0	0	0	0	0.2	0	0	0	0	0	0	0	0	0	0	0	Bacteria	Proteobacteria	Gammaproteobacteria	Enterobacteriales	Enterobacteriaceae	0	0
OTU_696	0	0	2.86	0	0	0	0.16	0	0	0	0	0	0	0	0	0	0	0	0	0	0	0	0.92	0	Bacteria	Proteobacteria	Gammaproteobacteria	Pseudomonadales	Pseudomonadaceae	Pseudomonas	0
OTU_704	0	0	0	0	0	0	0	0	0	0	0	0	0	0	0	0	0	0	0	0	0	0	0	0.62	Bacteria	Actinobacteria	Actinobacteria	Actinomycetales	Actinomycetaceae	Actinomyces	0

## Sheet: 16s Mapping file
Sample Id	Source	Host	Age
S73-16s	Larvae	Fruit	3rd lnstar
S74-16s	Larvae	Fruit	3rd lnstar
S75-16s	Larvae	Fruit	3rd lnstar
S76-16s	Larvae	Fruit	3rd lnstar
S77-16s	Larvae	Fruit	3rd lnstar
S78-16s	Larvae	Fruit	3rd lnstar
S79-16s	Pupae	Fruit	8d
S80-16s	Pupae	Fruit	8d
S81-16s	Pupae	Fruit	8d
S82-16s	Pupae	Fruit	8d
S83-16s	Pupae	Fruit	8d
S84-16s	Pupae	Fruit	8d
S85-16s	Adult-Male	Fruit	15d
S86-16s	Adult-Male	Fruit	15d
S87-16s	Adult-Male	Fruit	15d
S88-16s	Adult-Male	Fruit	15d
S89-16s	Adult-Male	Fruit	15d
S90-16s	Adult-Male	Fruit	15d
S91-16s	Adult-Female	Fruit	15d
S92-16s	Adult-Female	Fruit	15d
S93-16s	Adult-Female	Fruit	15d
S94-16s	Adult-Female	Fruit	15d
S95-16s	Adult-Female	Fruit	15d
S96-16s	Adult-Female	Fruit	15d

## Sheet: ITS_OTU Table_metamorphosis
OTU ID	S73-ITS	S75-ITS	S74-ITS	S77-ITS	S76-ITS	S78-ITS	S79-ITS	S82-ITS	S83-ITS	S80-ITS	S84-ITS	S81-ITS	S86-ITS	S87-ITS	S85-ITS	S88-ITS	S90-ITS	S96-ITS	S94-ITS	S92-ITS	S93-ITS	S91-ITS	Domain	Phylum	Class	Order	Family	Genus	Species
OTU_1	0	0	0	0	0	0	0	0	0	0	0	0	0	0	0	0	0	894.38	0	0	0	721.66	Fungi	Ascomycota	Saccharomycetes	Saccharomycetales	Incertae-sedis	Cyberlindnera	jadinii
OTU_2	0	0	0	0	0	0	0	0.22	274.8	0	94.12	0	0	0	0	0	0	5	0	0	0	0.64	Fungi	Ascomycota	Saccharomycetes	Saccharomycetales	Debaryomycetaceae	Meyerozyma	guilliermondii
OTU_3	0	0	0	0	0	0	0	0	0	0	0	0	0	0	0	0	0	3	0	0	0	0	Fungi	Basidiomycota	Microbotryomycetes	Sporidiobolales	Incertae-sedis	Rhodotorula	mucilaginosa
OTU_4	0	0	0	0	0	0	0	0	0	0	0	0	0	0	0	0	0	17.88	0	0	0	0	Fungi	Ascomycota	Saccharomycetes	Saccharomycetales	Incertae-sedis	Candida	tropicalis
OTU_5	13.36	2.68	2.86	3.84	1.14	3.18	20.94	44.42	6.96	931.96	11.66	3.52	25.3	19.2	22.84	36.58	48.2	1	998.9	258.96	164.9	236.06	Fungi	Ascomycota	0	0	0	0	0
OTU_6	0.1	787.9	0.08	545.54	45.3	903.16	0.12	436.38	0.02	0.08	0.06	724.46	0	0.18	0	0	1.92	0	0	0.52	1.06	0	Fungi	Ascomycota	Saccharomycetes	Saccharomycetales	Saccharomycetales-fam-Incertae-sedis	Candida	boidinii
OTU_7	5.64	0.12	0.02	0.38	0	0	563.5	0.5	218.76	0	0	0.04	0	0	0	0	0	2.98	0	0	0	0.68	Fungi	Ascomycota	Eurotiomycetes	Eurotiales	Trichocomaceae	Penicillium	citrinum
OTU_8	0.26	142.98	0.08	332.04	810.62	60.36	0.38	10.86	20.42	0.08	55.6	27.74	0	0.3	0	0.5	0.48	0	0	0	0	2.24	Fungi	Ascomycota	Saccharomycetes	Saccharomycetales	Pichiaceae	Pichia	kluyveri
OTU_9	0	0	0	0	0	0	0	0	4.52	0	0	0	0	0	0	0	0	2	0	0	0	0	Fungi	Basidiomycota	Tremellomycetes	Trichosporonales	Trichosporonaceae	Trichosporon
OTU_10	0.48	0.06	990.08	0	0	0	0.04	0.58	0	0.14	0	0.08	0.36	0	0	0	0	0	0	0	0	0	Fungi	Ascomycota	0	0	0	0	0
OTU_11	0	0	0	0.02	0	0	0.96	0	66.64	0	0	0	0	0	0	0	0	2	0	0	0	0	Fungi	Ascomycota	Eurotiomycetes	Eurotiales	Trichocomaceae	Aspergillus	penicillioides
OTU_12	0	0	0	0	0	0	0.02	1.52	0.04	0	0	0	0	0	0	7.64	5.26	0	0	0.7	0	0	Fungi	Ascomycota	Eurotiomycetes	Eurotiales	Trichocomaceae	Penicillium	digitatum
OTU_13	0	0	0.02	0	0.52	0	30.26	0	67.44	0	0	4.1	0	0	0	0	0	0	0	0	0	0	Fungi	Ascomycota	Eurotiomycetes	Eurotiales	Trichocomaceae	Aspergillus	sydowii
OTU_14	956.28	0.08	4.42	0	0	0	0.12	0	0	0	0	0	0	0	0	0	0	0	0	0.62	0	1.52	Fungi	Ascomycota	Saccharomycetes	Saccharomycetales	Saccharomycetaceae	Zygosaccharomyces	bailii
OTU_15	0	0	0	0.04	0	0	155.1	0	0	0	0	0	0	0	0	0	0	0	0.22	0	814.36	0	Fungi	Ascomycota	Dothideomycetes	Capnodiales	Cladosporiaceae	Cladosporium	0
OTU_16	0	0	0.2	0	0	0	2.58	0	25.92	64.34	499.6	0	0	0	0	0	0	0	0.02	0	0	0	Fungi	Ascomycota	Saccharomycetes	Saccharomycetales	Pichiaceae	Pichia	myanmarensis
OTU_17	0.66	0	0	0	0	0.22	4.32	396.16	7.2	0.54	22.36	0.06	0	0	0.18	674.86	932.3	0	0.02	535.24	0	0	Fungi	Ascomycota	Eurotiomycetes	Eurotiales	Trichocomaceae	Penicillium	0
OTU_18	0	0	0	0.14	0	0.02	0.78	0.34	281.98	0	269.3	0	2.36	1.64	1.94	2.66	8.16	0	0.12	37.48	16.96	33.4	Fungi	Ascomycota	Saccharomycetes	Saccharomycetales	Trichomonascaceae	Zygoascus	meyerae
OTU_19	0	0	0	0	0	0	0	0	0	0	0	0	0	0	0	0	0	2	0	0	0	0	Fungi	Ascomycota	0	0	0	0	0
OTU_20	0.02	0	0	0	0	0	0	0	0	0	0	131.26	0	0	0	0	0	0	0	0	0	0	Fungi	Ascomycota	Saccharomycetes	Saccharomycetales	Saccharomycetales-fam-Incertae-sedis	Candida	0
OTU_21	0	0	0	0	0	0	0	0	0.02	0	0	0	971.18	0	0	0	0	0	0	0	0	0	Fungi	Basidiomycota	Tremellomycetes	0	0	0	0
OTU_22	0	0.02	0	0	0	0	87.04	0	0	0	0	0	0	0	0	0	0	0	0	0	0	0	Fungi	0	0	0	0	0	0
OTU_24	0	0	0	0	0	0	0	0	11.74	0	0	0	0	0.08	768.42	0	0	0	0	0	0	0	Fungi	Ascomycota	Eurotiomycetes	Eurotiales	Trichocomaceae	Penicillium	0
OTU_25	0	0	0	0	0	0	6.3	0	0.04	0	0	0	0	0	0	0	0	0	0	0	0	0	Fungi	Ascomycota	Eurotiomycetes	Eurotiales	Trichocomaceae	Aspergillus	0
OTU_29	1.74	0	0	0	0	0.06	0	0	0	0	0	0	0	977.56	0	0	0	4	0	0	0	0	Fungi	Ascomycota	Sordariomycetes	Hypocreales	Nectriaceae	Gibberella	0
OTU_31	9.34	0	0.1	0	0	0	42.74	0	0	1.7	0	0	0	0	0	0	0	0	0	0	0	0	Fungi	Ascomycota	Eurotiomycetes	Eurotiales	Trichocomaceae	Penicillium	paczoskii
OTU_34	1.6	16.04	0.16	2.44	0.46	1.72	0.02	18.14	0.98	0	2.56	47.8	0.08	0.48	0.14	0	0.38	0	0	0	0	0	Fungi	Ascomycota	Saccharomycetes	Saccharomycetales	Saccharomycodaceae	Hanseniaspora	0
OTU_37	0	0	0	0	0	0	4.24	0	1.52	0	0	0	0	0	0	0	0	0	0	0	0	0	Fungi	Ascomycota	Dothideomycetes	Capnodiales	Cladosporiaceae	Cladosporium	0
OTU_38	0	0	0.18	0	0	0	23.18	0	0	0.16	0	0	0	0	0	0	0	0	0	0	0	0	Fungi	Ascomycota	Eurotiomycetes	Eurotiales	Trichocomaceae	Penicillium	brevicompactum
OTU_39	0	0	0	0	0	0	0	0	0	0	0	0	0	0	206.28	0	0	0	0	0	0	0	Fungi	Ascomycota	Dothideomycetes	Pleosporales	Didymosphaeriaceae	Pseudopithomyces	chartarum
OTU_40	0	0	0	0.02	0	0	26.3	0	0	0	0	0	0	0	0	0	0	0	0	0	0	0	Fungi	Ascomycota	Eurotiomycetes	Eurotiales	Trichocomaceae	Penicillium	0
OTU_41	0	0	0	0	0	0	0	0	0	0	0	0	0	0	0	277.68	0	0	0	0	0.56	0	Fungi	Ascomycota	0	0	0	0	0
OTU_46	0	0	0	5.86	17.46	1.8	0	1.72	0.48	0	0	0	0	0	0	0	0	0	0	0	0	0	Fungi	Ascomycota	0	0	0	0	0
OTU_48	0	0	0	0	0	0	0	0	0	0	0	0	0	0	0	0	0	1	0	0	0	0	Fungi	Ascomycota	Dothideomycetes	0	0	0	0
OTU_50	0	17.36	0	0.38	0	0.02	0.04	0.66	0	0.02	0	0	0	0.16	0	0	0	0	0	0	0	0.76	Fungi	Ascomycota	0	0	0	0	0
OTU_51	0	0	0	0	0	0	12.86	0	0	0.08	0	0	0	0	0	0	0	0	0	0	0.44	0	Fungi	Ascomycota	Dothideomycetes	Dothideales	Dothioraceae	Aureobasidium	pullulans
OTU_57	0	0	0	0	0	0	10.36	0	0	0	0	0	0	0	0	0	0	0	0	0	0	0	Fungi	Ascomycota	Dothideomycetes	Capnodiales	Cladosporiaceae	Cladosporium	sphaerospermum
OTU_59	0	0	0	8.7	2.3	0.2	0	0	0	0	0	0	0	0	0	0	0	0	0	0	0	0	Fungi	Ascomycota	0	0	0	0	0
OTU_60	0	0	0.02	10.8	0.78	0	0	0	0	0	0	0	0	0	0	0	0	0	0	0	0.54	0	Fungi	Ascomycota	0	0	0	0	0
OTU_63	0	0	0	0	0	0	0	0	0	0	24.48	0	0	0	0	0	0	0	0	0	0	0	Fungi	Ascomycota	Eurotiomycetes	Eurotiales	Trichocomaceae	Aspergillus	penicillioides
OTU_66	0	0	0	0	0	0	0	0	0	0	0	0	0	0	0	0	0	3	0	0	0	0	Fungi	Basidiomycota	Wallemiomycetes	Wallemiales	Wallemiaceae	Wallemia	0
OTU_71	0	0	0	0	0	0	0	0	0	0	0	0	0	0	0	0	0	0	0	165	0	0	Fungi	Ascomycota	Saccharomycetes	Saccharomycetales	Saccharomycetaceae	Saccharomyces	cerevisiae
OTU_72	0	0	0	0	0	0	0	0	8.78	0	0	0	0	0	0	0	0	0	0	0	0	0	Fungi	Ascomycota	Sordariomycetes	Incertae-sedis	Hypocreomycetidae-fam-Incertae-sedis	Neophysalospora	eucalypti
OTU_73	0	0	0	0	0	0	3.88	0	0	0	0	0	0	0	0	0	0	0	0	0	0	0	Fungi	Ascomycota	0	0	0	0	0
OTU_74	0	0	0	14.8	0	0	0	0	0	0	0	0	0	0	0	0	0	0	0	0	0	0	Fungi	Ascomycota	Saccharomycetes	Saccharomycetales	Incertae-sedis	Candida	boidinii
OTU_75	0	0	0	0.36	0	0.06	0	85.5	0	0	0	0	0	0	0	0	0	0	0	0	0	0	Fungi	0	0	0	0	0	0
OTU_76	0	0	0.64	0	0	0	2.82	0	0	0	0	0	0	0	0	0	0	0	0	0	0	0	Fungi	Ascomycota	Eurotiomycetes	Eurotiales	Trichocomaceae	Penicillium	adametzioides
OTU_77	5.48	0	0.08	0	0	0	0	0	0	0.12	0	0	0	0	0	0	0	0	0	0	0	0	Fungi	Ascomycota	Saccharomycetes	Saccharomycetales	Saccharomycetaceae	Zygosaccharomyces	bisporus
OTU_80	3.36	0	0	0	0	0	0	0	0	0	0	0	0	0	0	0	0	0	0	0	0	0	Fungi	Ascomycota	Eurotiomycetes	Eurotiales	Trichocomaceae		0
OTU_85	0	0	0	1.98	0	0.1	0	0	0	0	0	0.4	0	0	0	0	0	0	0	0	0	0	Fungi	0	0	0	0	0	0
OTU_86	0	2.22	0	0	0	0	0	0	0	0	0	0	0	0	0	0	0	0	0	0	0	0	Fungi	Basidiomycota	Tremellomycetes	Tremellales	Bulleribasidiaceae	Vishniacozyma	dimennae
OTU_89	0	0	0	2.38	0	0.28	0	0	0	0	0	0	0	0	0	0	0	0	0	0	0	0	Fungi	0	0	0	0	0	0
OTU_90	0	0	0	0	0	0	0	0	0.06	0	0	0	0	0	0	0	0	0	0	0	0	0	Fungi	Ascomycota	Eurotiomycetes	Eurotiales	Trichocomaceae	Penicillium	0
OTU_91	0.94	0	0.3	0.86	0.06	0	0	0	0	0	0	0	0	0	0	0	0	0	0	0	0	0	Fungi	0	0	0	0	0	0
OTU_95	0.12	6.36	0	0.32	0.66	0.1	0.06	1.12	0.02	0.04	0.12	56.94	0	0	0	0	0	0	0	0	0	0	Fungi	Ascomycota	Eurotiomycetes	Eurotiales	Trichocomaceae	Penicillium	0
OTU_96	0.14	0.2	0.1	0.14	0.06	0.28	0.18	0.34	0.04	0	0	0.02	0.64	0.16	0.18	0.08	3.3	0	0	0	0	0.8	Fungi	Ascomycota	Saccharomycetes	Saccharomycetales	Pichiaceae	Pichia	terricola
OTU_97	0	23.88	0.02	67.94	120.56	28.28	0.04	0.26	0.2	0	11.12	3.5	0	0	0	0	0	0	0	0	0	0.66	Fungi	Ascomycota	Saccharomycetes	Saccharomycetales	Pichiaceae	Pichia	kluyveri
OTU_99	0	0	0	0	0	0	0	0	0	0	0	0	0	0	0	0	0	3.98	0	0	0	0	Fungi	Ascomycota	Saccharomycetes	Saccharomycetales	Pichiaceae	Dekkera	bruxellensis
OTU_102	0	0	0.64	0	0	0	0	0	0	0	0	0	0	0	0	0	0	0	0	0	0	0	Fungi	Ascomycota	Dothideomycetes	Pleosporales	Pleosporales-fam-Incertae-sedis	0	0
OTU_103	0	0	0	0	0	0	0	0	0	0	0	0	0	0	0	0	0	2	0	0	0	0	Fungi	Basidiomycota	Agaricomycetes	Agaricales	Pleurotaceae	Pleurotus	pulmonarius
OTU_104	0	0	0	0.3	0	0.06	0	0	0	0	0	0	0	0	0	0	0	0	0	0	0	0	Fungi	0	0	0	0	0	0
OTU_105	0	0	0	0.02	0	0.02	0	1.06	0	0	0.06	0.08	0	0	0	0	0	0	0.02	0	0.64	0.72	Fungi	Ascomycota	Saccharomycetes	Saccharomycetales	Pichiaceae	Pichia	mandshurica
OTU_107	0.28	0	0	0	0	0	0	0	0	0	0	0	0	0	0	0	0	0	0	0	0	0	Fungi	0	0	0	0	0	0
OTU_108	0	0	0	0	0	0	0	0	0.62	0	0	0	0	0	0	0	0	0	0	0	0	0	Fungi	Basidiomycota	Incertae-sedis	Malasseziales	Malasseziaceae	Malassezia	globosa
OTU_111	0	0	0	0	0	0	0.36	0	0	0	0	0	0	0	0	0	0	0	0	0	0	0	Fungi	Ascomycota	Eurotiomycetes	Eurotiales	Trichocomaceae	Penicillium	0
OTU_113	0	0	0	0	0	0	0	0	0	0	0	0	0	0	0	0	0	1	0	0	0	0	Fungi	Basidiomycota	Agaricomycetes	Agaricales	Physalacriaceae	Flammulina	velutipes
OTU_114	0	0	0	0	0	0	0	0	0	0	0	0	0	0	0	0	0	47.82	0	0	0	0	Fungi	Ascomycota	Sordariomycetes	0	0	0	0
OTU_116	0	0	0	0	0	0	0	0	0	0.08	0	0	0	0	0	0	0	0	0.04	0	0	0	Fungi	Ascomycota	0	0	0	0	0
OTU_119	0	0	0	0	0	0	0.06	0	0	0	0	0	0	0	0	0	0	0	0	0	0	0	Fungi	Basidiomycota	Microbotryomycetes	Sporidiobolales	Sporidiobolales-fam-Incertae-sedis	Rhodotorula	nothofagi
OTU_120	0	0	0	0	0	0	0	0	0	0	0	0	0	0	0	0	0	1	0	0	0	0	Fungi	Ascomycota	Sordariomycetes	Sordariales	Chaetomiaceae	Humicola	0
OTU_122	0	0	0	0	0.04	0	0	0	0	0	0	0	0	0	0	0	0	0	0	0	0	0	Fungi	Ascomycota	0	0	0	0	0
OTU_124	0	0.04	0	0	0	0	0	0	0	0.02	0	0	0	0	0	0	0	0	0	0	0	0	Fungi	Ascomycota	Dothideomycetes	Botryosphaeriales	Botryosphaeriaceae	Lasiodiplodia	0
OTU_125	0	0	0	0	0	0	0	0	0	0	0	0	0	0	0	0	0	0.98	0	0	0	0	Fungi	Mortierellomycota	Incertae-sedis	Mortierellales	Mortierellaceae	Mortierella	gamsii
OTU_129	0	0	0	0	0	0	0.34	0	0	0	6.96	0	0	0	0	0	0	0	0	0	0	0	Fungi	Ascomycota	Eurotiomycetes	Eurotiales	Trichocomaceae	Penicillium	paneum
OTU_131	0	0	0	0	0	0	0	0	0	0	0.18	0	0	0	0	0	0	0	0	0	0	0	Fungi	0	0	0	0	0	0
OTU_133	0.16	0	0	0.22	0	0	0	0	0	0	0	0	0	0	0	0	0	0	0	0	0	0	Fungi	0	0	0	0	0	0
OTU_137	0	0	0	0	0	0	0	0	0	0.06	0	0	0	0	0	0	0	0	0.24	0.68	0.54	0	Fungi	Ascomycota	0	0	0	0	0
OTU_140	0	0	0	0.04	0	0	0	0	0	0	0	0	0	0	0	0	0	0	0	0	0	0	Fungi	0	0	0	0	0	0
OTU_141	0	0	0	0	0	0	0	0	0.5	0	0.88	0	0	0.24	0.02	0	0	0	0	0	0	0	Fungi	Ascomycota	0	0	0	0	0
OTU_142	0	0	0	0	0	0	0	0	0	0	0	0	0	0	0	0	0	1	0	0	0	0	Fungi	Ascomycota	Sordariomycetes	Hypocreales	Hypocreales-fam-Incertae-sedis	Acremonium	persicinum
OTU_144	0	0	0	0	0	0	0	0	0.18	0	0.38	0	0	0	0	0	0	0	0	0.8	0	0	Fungi	Ascomycota	0	0	0	0	0
OTU_145	0	0	0	0	0	0	0	0	0	0	0	0	0	0	0	0	0	1	0	0	0	0	Fungi	Mortierellomycota	Incertae-sedis	Mortierellales	Mortierellaceae	Mortierella	elongata
OTU_146	0	0	0	0.04	0	0	0	0.22	0	0	0	0	0	0	0	0	0	0	0	0	0	0	Fungi	Ascomycota	Dothideomycetes	Botryosphaeriales	Botryosphaeriaceae	Neofusicoccum	0
OTU_147	0	0	0	0	0	0	0	0	0	0	0	0	0	0	0	0	0	1	0	0	0	0	Fungi	Ascomycota	Sordariomycetes	Sordariales	Lasiosphaeriaceae	Schizothecium	0
OTU_148	0	0	0	0.38	0	0.08	0	0	0	0	0	0	0	0	0	0	0	0	0	0	0	0	Fungi	0	0	0	0	0	0
OTU_152	0	0	0	0	0	0	0	0	0	0.02	0	0	0	0	0	0	0	0	0	0	0	0	Fungi	0	0	0	0	0	0
OTU_154	0	0	0	0.02	0	0	0	0	0	0	0	0	0	0	0	0	0	0	0	0	0	0	Fungi	0	0	0	0	0	0
OTU_155	0	0	0	0	0	0	0.04	0	0	0	0	0	0	0	0	0	0	0	0	0	0	0.86	Fungi	Ascomycota	Leotiomycetes	Helotiales	Sclerotiniaceae	0	0
OTU_158	0	0	0	0	0	0	0.02	0	0	0.56	0	0	0.08	0	0	0	0	0	0.42	0	0	0	Fungi	0	0	0	0	0	0
OTU_159	0	0	0	0	0	0	0	0	0	0	0	0	0	0	0	0	0	0.98	0	0	0	0	Fungi	Ascomycota	Sordariomycetes	Hypocreales	Ophiocordycipitaceae	Purpureocillium	lilacinum
OTU_160	0	0	0	0	0	0	0	0	0	0	0	0	0	0	0	0	0	1	0	0	0	0	Fungi	Ascomycota	Sordariomycetes	Sordariales	0	0	0
OTU_161	0	0	0	0	0	0	0	0	0.04	0	0	0	0	0	0	0	0	0	0	0	0	0	Fungi	Ascomycota	Eurotiomycetes	Eurotiales	Trichocomaceae	Penicillium	citrinum
OTU_163	0	0	0	0	0.04	0	0	0	0	0	0	0	0	0	0	0	0	0	0	0	0	0	Fungi	Ascomycota	Sordariomycetes	Xylariales	Amphisphaeriaceae	0	0
OTU_167	0.04	0	0	0	0	0	0	0	0	0	0	0	0	0	0	0	0	0	0	0	0	0	Fungi	Ascomycota	Sordariomycetes	Diaporthales	Schizoparmaceae	unidentified	0
OTU_169	0	0.06	0	0	0	0	0	0	0	0	0	0	0	0	0	0	0	0	0	0	0	0	Fungi	Ascomycota	Saccharomycetes	Saccharomycetales	Saccharomycetales-fam-Incertae-sedis	Candida	stellimalicola
OTU_171	0	0	0	0	0	0	0	0	0.08	0	0.56	0	0	0	0	0	0	0	0	0	0	0	Fungi	Ascomycota	0	0	0	0	0

## Sheet: ITS Mapping file
Sample ID	Source	Host	Age
S73-ITS	Larvae	Fruit	3rd lnstar
S74-ITS	Larvae	Fruit	3rd lnstar
S75-ITS	Larvae	Fruit	3rd lnstar
S76-ITS	Larvae	Fruit	3rd lnstar
S77-ITS	Larvae	Fruit	3rd lnstar
S78-ITS	Larvae	Fruit	3rd lnstar
S79-ITS	Pupae	Fruit	8d
S80-ITS	Pupae	Fruit	8d
S81-ITS	Pupae	Fruit	8d
S82-ITS	Pupae	Fruit	8d
S83-ITS	Pupae	Fruit	8d
S84-ITS	Pupae	Fruit	8d
S85-ITS	Adult-Male	Fruit	15d
S86-ITS	Adult-Male	Fruit	15d
S87-ITS	Adult-Male	Fruit	15d
S88-ITS	Adult-Male	Fruit	15d
S89-ITS	Adult-Male	Fruit	15d
S90-ITS	Adult-Male	Fruit	15d
S91-ITS	Adult-Female	Fruit	15d
S92-ITS	Adult-Female	Fruit	15d
S93-ITS	Adult-Female	Fruit	15d
S94-ITS	Adult-Female	Fruit	15d
S95-ITS	Adult-Female	Fruit	15d
S96-ITS	Adult-Female	Fruit	15d

## Sheet: PREMANOVA Analysis
PREMANOVA
	16s (Bacteria)					ITS (Fungi)
	Larvae	Pupae	Adult (male)	Adult (female)			Larvae	Pupae	Adult (male)	Adult (female)
Larvae						Larvae
Pupae	0.578					Pupae	0.077
Adult (male)	0.003	0.002				Adult (male)	0.009	0.006
Adult (female)	0.002	0.002	0.472			Adult (female)	0.01	0.03	0.055
